# Supplementary material for: Ex vivo–expanded allogeneic Vδ2 T cells specifically reduce reservoirs of HIV-1 following latency reversal
Source: JCI Insight. 2026 Feb 10;11(6):e198185. doi: 10.1172/jci.insight.198185 (PMC13043098; doi:10.1172/jci.insight.198185)
Supplement: Supporting data values [file jciinsight-11-198185-s222.xlsx]

## Sheet: Figure 1
	Basal											Expanded
donor (PWOH)	1	2	3	4	5	6	7	8	9	10	11	1	2	3	4	5	6	7	8	9	10	11
VD2	0.66	1.05	1.42	0.8	0.83	3.09	2.99	8.32	3.27	1.58	1.13	52.4	89.2	93.1	60.3	90.2	78.7	97.1	91.4	93.5	84.3	96.1
CD8+	1.23	22.9	46.7	10.2	7.59	14.6	6.43	10.4	4.89	0	34.4	4.88		29.5	6.06	7.84	17.6	8.64	19.6	4.49	15.1	10.7
CD56+	7.67	5.88	13.3	3.96	14.4	4.49	1.23	0.65	5.96	17.3	12.8	62.1	27.3	21.9	26.1	49.9	54.6	55.1	72.9	39.6	32.7	36.7
CD16+	2.45	2.32	25.6	0.68	1.59	16	3.15	5.32	7.03	8.76	15.2	11.4	54.1	26.8	3	7.55	38.4	5.23	49.5	35.8	13.4	26.9
NKG2D+	41.4	6.5	10.3	8.15	4.77	12.1	12.9	1.23	10	12.1		97.9	98.3	71.1	97.5	97.5	95.1	82.5	91.9	97.5	95.4															90.4
NKG2A+	1.23	55.4	20.5	52.1	49.3	28.8	1.64	0	38	82.2		7.97	74.3	42.5	53.2	46.6	32.8	47.7	0.55	39.9	60.1															85.3
FasL+	0	0.31	0	0	0.22	0.6	0.14	0.13	0.12	0	0.67	0.032	0.04	0.13	0.029	0.074	0.017	0	0.018	0.014																0.085
TRAIL+		0	1.03	0	0.87	0.94	0	0.065	0.12	0.48		0.12	0.11	0.18	0.27	0.98	0.6	0.19	0.24	0.58																0.04
donor (PWH)	1	2	3	4	5	6	7	8	9			1	2	3	4	5	6	7	8	9
VD2	1.8	0.11	1.79	0.092	0.42	0.14	0.3	0.42	1.23			13	17	72.9	17.2	31.9	30.3	14.5	33.2	9.07
CD8+	8.22	45.7	30.6	47.4	16.5	19.1	12.9	12.6	13.5			10.4		20	41.7	10.5	18	19.8	15.8	9.45
CD56+	6.68	7.14	5.18	4.51	11.2	5.73	1.89	3.03	13.3			41.2	64.5	65.9	71.9	63.8	48	48.7	20.5	80.9
CD16+	13.6	0	58.3	9.02	0.8	0.88	14.3	1.98	2.62			16.4	3.94	72.2	1.21	6.54	2.1	19.4	2.06	22
NKG2D+	21.5	47.1	8.57	9.77	18.1	35.2	8.63	19.6	14.6			98.3	99	29.6	94.1	95.3	87.5	95.6	94.6	98.7
NKG2A+	55.9	10	11.8	60.9	60.5	62.1	62.5	29.9	81.1			66.7	52.7	77.9	71.9	35.6	78.9	79.9	59.7	88.8
FasL+	0.29	1.43	0.23	1.5	0.64		0.54	0.81	0.56			0.49	0.12	0.11	0	0.057	0.011	0.22	0.13	0.26
TRAIL+		0	1.15	1.5	0.64		2.96	1.75	0.56					0.07	2.23	0.86	0.049	0.35	1.19	2.07

## Sheet: Figure 2
Bal-infected coculture
Sample	Cell type	E:T Ratio
	CD4	T. Alone	1:1	5:1	10:1
1		2.08	1.46	0.99	1.1
2		2.04	1.29	1.63	0.97
3		2.38	1.1	1.24	1.08
4		3.09	1.16	1.01	1.2
	MDM	T. Alone	1:1	5:1	10:1
1		5.89	6.37	3.11	3.53
2		6.03	5.25	3.1	4.55
3		7.66	5.15	3.93	3.11
4		7.11	4.75	3.63	3.97
Uninfected coculture
Sample	Cell type	E:T Ratio
	CD4	T. Alone	10:1
1		91	93.6
2		93.1	92.9
3		92.3	95
4		90.9	91.7
	MDM	T. Alone	10:1
1		100	100
2		95.4742	98.1263
3		95.1283	95.9354
4		89.017	89.8242
LEGENDPLEX
Coculture 1
	Vd2 Alone	Vd2 + CD4 (HIV+)	Vd2 + CD4 (HIV-)	CD4 Alone (HIV+)	CD4 Alone (HIV-)
IL-17A	<0.00	<0.00	0.01	<0.00	<0.00
IL-2	15.83	18.58	17.205	<5.99	<5.99
IL-4	1.855	1.89	1.8725	0.16	0.17
IL-10	0.19	0.315	0.2525	0.19	0.21
IL-6	<0.36	<0.36	<0.36	<0.36	<0.36
TNF-α	1.44	2.605	2.0225	<1.33	<1.33
Fas	0.89	0.98	0.935	<0.22	<0.22
FasL	125.525	129.13	127.328	0.655	0.43
IFN-γ	81.805	107.85	94.8275	<0.76	1.265
Granzyme A	>26,000.00	>26,000.00	>26,000.00	2832.94	1856.35
Granzyme B	3281.25	3415.84	3348.55	75.88	105.545
Perforin	1927.87	2150.89	2039.38	14.48	11.815
Granulysin	4082.79	5210.04	4646.41	<22.93	<22.93
Coculture 2
	Vd2 Alone	Vd2 + CD4 (HIV+)	Vd2 + CD4 (HIV-)	CD4 Alone (HIV+)	CD4 Alone (HIV-)
IL-17A	<0.00	0.025	0.025	0.01	0.015
IL-2	31.435	36.115	30.625	23.595	18.945
IL-4	2.205	3.025	2.81	0.945	0.515
IL-10	0.19	0.83	0.625	0.935	0.92
IL-6	<0.36	0.41	<0.36	<0.36	<0.36
TNF-α	4.05	4.2	3.045	<1.33	<1.33
Fas	1.83	2.84	2.705	<0.22	0.29
FasL	109.6	138.605	101.46	2.155	2.165
IFN-γ	152.69	183.935	144.59	7.48	4.265
Granzyme A	>26,000.00	>26,000.00	>26,000.00	8118.39	8597.43
Granzyme B	7532.96	7623.77	9602.83	416.24	225.585
Perforin	1034.55	1328.82	1122.87	28.715	39.57
Granulysin	11327.2	14467.8	11923.5	27.07	34.285

## Sheet: Figure 3
LCA #1	Day 15
	CD4 Alone-9	CD4 Alone-8	CD4 Alone-7	CD4 Alone-6	CD4 Alone-5	CD4 Alone-4	CD4 Alone-3	CD4 Alone-2	CD4 Alone-1	Negative Control
	0.0681	0.0669	0.0697	0.0709	0.0686	0.0698	0.444	0.0759	3.316	0.0656	0.0671	0.0674
	CD4+Auto-9	CD4+Auto-8	CD4+Auto-7	CD4+Auto-6	CD4+Auto-5	CD4+Auto-4	CD4+Auto-3	CD4+Auto-2	CD4+Auto-1
	0.0655	0.0668	0.0689	0.0689	0.0722	0.0683	0.0695	0.0732	3.2809
	CD4+Allo-9	CD4+Allo-8	CD4+Allo-7	CD4+Allo-6	CD4+Allo-5	CD4+Allo-4	CD4+Allo-3	CD4+Allo-2	CD4+Allo-1
	0.0713	0.0683	0.071	3.2213	0.0697	0.0707	0.0652	0.0667	0.0633
	Day 19
	CD4 Alone-9	CD4 Alone-8	CD4 Alone-7	CD4 Alone-6	CD4 Alone-5	CD4 Alone-4	CD4 Alone-3	CD4 Alone-2	CD4 Alone-1
	0.0677	0.0662	0.0642	0.0661	0.0656	0.0632	0.7211	0.0646	3.3012
	CD4+Auto-9	CD4+Auto-8	CD4+Auto-7	CD4+Auto-6	CD4+Auto-5	CD4+Auto-4	CD4+Auto-3	CD4+Auto-2	CD4+Auto-1
	0.0692	0.0682	0.0679	0.0681	0.0677	0.0671	0.0848	0.0763	3.2301
	CD4+Allo-9	CD4+Allo-8	CD4+Allo-7	CD4+Allo-6	CD4+Allo-5	CD4+Allo-4	CD4+Allo-3	CD4+Allo-2	CD4+Allo-1
	0.0695	0.0672	0.0701	3.2332	0.0701	0.0663	0.0656	0.0677	0.0659
	Day 15
LCA #2	CD4 Alone-5	CD4 Alone-4	CD4 Alone-3	CD4 Alone-2	CD4 Alone-1	Negative Control
	1.1991	0.07	0.0682	0.31	0.0714	0.0656	0.0671	0.0674
	CD4+Allo-5	CD4+Allo-4	CD4+Allo-3	CD4+Allo-2	CD4+Allo-1
	0.0672	0.0676	0.0678	0.0687	0.0669
	Day 19
	CD4 Alone-5	CD4 Alone-4	CD4 Alone-3	CD4 Alone-2	CD4 Alone-1
	1.5709	0.0681	0.0692	0.4027	0.074
	CD4+Allo-5	CD4+Allo-4	CD4+Allo-3	CD4+Allo-2	CD4+Allo-1
	0.0672	0.0676	0.0696	0.0707	0.0705
LCA #3	Day 15							Media (Neg control)
	CD4 Alone - 7	CD4 Alone - 6	CD4 Alone - 5	CD4 Alone - 4	CD4 Alone - 3	CD4 Alone - 2	CD4 Alone - 1	0.069	0.069	0.0667	0.0676
	3.1688	0.0924	0.1179	0.2694	0.7857	3.2419	0.0693
	CD4 Alone - 14	CD4 Alone - 13	CD4 Alone - 12	CD4 Alone - 11	CD4 Alone - 10	CD4 Alone - 9	CD4 Alone - 8
	1.0898	0.0756	0.072	0.0674	0.0675	0.1219	0.0737
	CD4 + Allo - 7	CD4 + Allo - 6	CD4 + Allo- 5	CD4 + Allo- 4	CD4 + Allo - 3	CD4 + Allo - 2	CD4 + Allo - 1
	0.0732	0.0768	0.0688	0.0652	0.066	0.071	0.0669
	CD4 + Allo- 14	CD4 + Allo- 13	CD4 + Allo- 12	CD4 + Allo- 11	CD4 + Allo- 10	CD4 + Allo - 9	CD4 + Allo- 8
	0.0706	0.0675	0.0875	0.0657	0.0647	0.0665	0.0663
	Day 19
	CD4 Alone - 7	CD4 Alone - 6	CD4 Alone - 5	CD4 Alone - 4	CD4 Alone - 3	CD4 Alone - 2	CD4 Alone - 1
	0.0813	0.0867	0.1115	0.1946	0.6781	3.3999	0.0742
	CD4 Alone - 14	CD4 Alone - 13	CD4 Alone - 12	CD4 Alone - 11	CD4 Alone - 10	CD4 Alone - 9	CD4 Alone - 8
	0.0722	0.0699	0.0705	0.0824	0.1726	2.4135	0.097
	CD4 + Allo - 7	CD4 + Allo - 6	CD4 + Allo - 5	CD4 + Allo - 4	CD4 + Allo - 3	CD4 + Allo - 2	CD4 + Allo- 1
	0.0699	0.0669	0.0666	0.0673	0.1361	0.0689	0.0709
	CD4 + Allo- 14	CD4 + Allo - 13	CD4 + Allo - 12	CD4 + Allo - 11	CD4 + Allo - 10	CD4 + Allo - 9	CD4 + Allo - 8
	0.0813	0.0691	0.0674	0.0701	0.0662	0.0671	0.0661
LCA #4	Day 15
	CD4 Alone - 1	CD4 Alone - 2	CD4 Alone - 3	CD4 Alone - 4	CD4 Alone - 5	CD4 Alone - 6	CD4 Alone - 7	CD4 Alone - 8	CD4 Alone - 9	Media Control
	0.0704	0.0629	0.0689	0.0677	0.0616	0.0612	0.0605	3.2228	0.0615	0.0635	0.0693	0.0654	0.0629
	CD4 Alone - 10	CD4 Alone - 11	CD4 Alone - 12	CD4 Alone - 13	CD4 Alone - 14	CD4 Alone - 15	CD4 Alone - 16	CD4 Alone - 17	CD4 Alone - 18
	0.0632	0.063	3.2652	0.0614	3.3265	0.0713	0.0854	3.2867	0.0611
	CD4 + Allo - 1	CD4 + Allo - 2	CD4 + Allo - 3	CD4 + Allo - 4	CD4 + Allo - 5	CD4 + Allo - 6	CD4 + Allo - 7	CD4 + Allo - 8	CD4 + Allo - 9
	0.066	0.0666	0.0648	0.0642	0.0673	0.0569	0.0633	0.0623	3.405
	CD4 + Allo - 10	CD4 + Allo- 11	CD4 + Allo- 12	CD4 + Allo- 13	CD4 + Allo- 14	CD4 + Allo- 15	CD4 + Allo- 16	CD4 + Allo- 17	CD4 + Allo- 18
	0.0648	0.0653	3.2876	0.0616	0.0621	0.0626	0.0614	0.0644	0.0634
	Day 19
	CD4 Alone - 1	CD4 Alone - 2	CD4 Alone - 3	CD4 Alone - 4	CD4 Alone - 5	CD4 Alone - 6	CD4 Alone - 7	CD4 Alone - 8	CD4 Alone - 9
	0.063	0.0631	0.0682	0.0644	0.064	0.0621	0.0638	3.2854	0.0635
	CD4 Alone - 10	CD4 Alone - 11	CD4 Alone - 12	CD4 Alone - 13	CD4 Alone - 14	CD4 Alone - 15	CD4 Alone - 16	CD4 Alone - 17	CD4 Alone - 18
	0.063	0.0657	3.374	0.0757	3.3697	0.2025	0.0648	3.3808	0.0634
	CD4 + Allo - 1	CD4 + Allo - 2	CD4 + Allo - 3	CD4 + Allo - 4	CD4 + Allo - 5	CD4 + Allo - 6	CD4 + Allo - 7	CD4 + Allo - 8	CD4 + Allo - 9
	0.0627	0.0626	0.066	0.0671	0.0966	0.0616	0.0627	0.064	3.2495
	CD4 + Allo - 10	CD4 + Allo- 11	CD4 + Allo- 12	CD4 + Allo- 13	CD4 + Allo- 14	CD4 + Allo- 15	CD4 + Allo- 16	CD4 + Allo- 17	CD4 + Allo- 18
	0.0737	0.0623	3.2964	0.0616	0.0685	0.0622	0.0653	0.0718	0.0674
LCA #5	Day 15						Media (Neg control)
	CD4 Alone -1	CD4 Alone -2	CD4 Alone -3	CD4 Alone -4	CD4 Alone -5	CD4 Alone -6	0.0779	0.085	0.0911	0.0654
	0.0788	3.3398	0.0699	3.3193	0.1055	0.075
	CD4 + Allo-1	CD4 + Allo-2	CD4 + Allo-3	CD4 + Allo-4	CD4 + Allo-5	CD4 + Allo-6
	0.0938	0.0684	0.0798	3.3393	3.3202	3.214
	Day 19
	CD4 Alone -1	CD4 Alone -2	CD4 Alone -3	CD4 Alone -4	CD4 Alone -5	CD4 Alone -6
	0.0846	3.2624	0.0792	3.4077	1.3314	0.0624
	CD4 + Allo-1	CD4 + Allo-2	CD4 + Allo-3	CD4 + Allo-4	CD4 + Allo-5	CD4 + Allo-6
	3.2353	0.0599	0.0744	3.2562	3.2436	3.3443
LCA #6	Day 15					Media (Neg control)
	CD4 Alone -1	CD4 Alone -2	CD4 Alone -3	CD4 Alone -4	CD4 Alone -5	0.0658	0.0667	0.0672	0.0674	0.0675
	0.0693	0.0675	0.0673	0.0684	0.0674
	CD4 + Auto-1	CD4 + Auto-2	CD4 + Auto-3	CD4 + Auto-4	CD4 + Auto-5
	0.0667	0.0678	3.3178	0.0754	0.0671
	CD4 + Allo-1	CD4 + Allo-2	CD4 + Allo-3	CD4 + Allo-4	CD4 + Allo-5
	0.0676	0.0701	0.0692	0.0644	0.0654
	Day 19
	CD4 Alone -1	CD4 Alone -2	CD4 Alone -3	CD4 Alone -4	CD4 Alone -5
	0.0678	0.0682	0.125	0.0719	0.153
	CD4 + Auto-1	CD4 + Auto-2	CD4 + Auto-3	CD4 + Auto-4	CD4 + Auto-5
	0.0714	0.0684	3.3224	0.0722	0.0735
	CD4 + Allo-1	CD4 + Allo-2	CD4 + Allo-3	CD4 + Allo-4	CD4 + Allo-5
	0.0723	0.085	0.0777	0.069	0.0666
LCA #7	Day 15
	CD4 Alone-1	CD4 Alone-2	CD4 Alone-3	CD4 Alone-4	CD4 Alone -5	CD4 Alone -6	CD4 Alone -7	CD4 Alone-8	CD4 Alone -9	CD4 Alone -10	Media (Neg control)
	0.0672	3.349	0.0677	0.0735	0.0671	0.069	0.0898	0.0639	0.0663	0.068	0.0658	0.0667	0.0672	0.0674	0.0675
	CD4 Alone-11	CD4 Alone-12	CD4 Alone-13	CD4 Alone-14	CD4 Alone-15	CD4 Alone-16	CD4 Alone-17	CD4 Alone -18	CD4 Alone-19
	0.0717	0.0713	0.0779	0.0936	0.0675	0.066	0.0644	0.0657	0.0679
	CD4 + Allo -1	CD4 + Allo -2	CD4 + Allo -3	CD4 + Allo -4	CD4 + Allo -5	CD4 + Allo -6	CD4 + Allo -7	CD4 + Allo -8	CD4 + Allo -9	CD4 + Allo -10
	0.0664	0.0722	0.0735	0.0662	0.066	0.067	0.0705	0.0683	0.0671	0.0695
	CD4 Alone -11	CD4 Alone -12	CD4 Alone -13	CD4 Alone -14	CD4 Alone -15	CD4 Alone -16	CD4 Alone -17	CD4 Alone -18	CD4 Alone -19
	0.0671	0.0691	0.0649	0.0658	0.0652	0.0721	0.0681	0.0655	0.069
	Day 19
	CD4 Alone-1	CD4 Alone-2	CD4 Alone-3	CD4 Alone-4	CD4 Alone -5	CD4 Alone -6	CD4 Alone -7	CD4 Alone-8	CD4 Alone -9	CD4 Alone -10
	0.0675	3.385	0.0741	0.0681	0.0649	0.0716	0.0672	0.0704	0.0671	0.0676
	CD4 Alone-11	CD4 Alone-12	CD4 Alone-13	CD4 Alone-14	CD4 Alone-15	CD4 Alone-16	CD4 Alone-17	CD4 Alone -18	CD4 Alone-19
	0.0686	0.0685	0.0693	0.0833	0.0679	0.0685	0.0673	0.0692	0.0669
	CD4 + Allo -1	CD4 + Allo -2	CD4 + Allo -3	CD4 + Allo -4	CD4 + Allo -5	CD4 + Allo -6	CD4 + Allo -7	CD4 + Allo -8	CD4 + Allo -9	CD4 + Allo -10
	0.0722	0.0748	0.0741	0.0774	0.0617	0.0665	0.0731	0.0666	0.0691	0.0712
	CD4 Alone -11	CD4 Alone -12	CD4 Alone -13	CD4 Alone -14	CD4 Alone -15	CD4 Alone -16	CD4 Alone -17	CD4 Alone -18	CD4 Alone -19
	0.0696	0.0685	0.0656	0.0654	0.0649	0.0658	0.0679	0.0683	0.0666
LCA #8	Day 15
	CD4 Alone-1	CD4 Alone-2	CD4 Alone-3	CD4 Alone-4	CD4 Alone -5	CD4 Alone -6	CD4 Alone -7	CD4 Alone-8	Media (Neg control)
	0.1078	3.1837	0.1053	0.6051	0.0987	0.1091	0.1084	3.2529	0.1117	0.1126	0.1076	0.1133
	CD4 Alone-9	CD4 Alone-10	CD4 Alone-11	CD4 Alone-12	CD4 Alone-13	CD4 Alone-14	CD4 Alone-15	CD4 Alone-16
	0.1041	0.1278	0.1292	0.096	0.104	0.1114	0.1094	0.1133
	CD4 Alone-17	CD4 Alone-18	CD4 Alone-19	CD4 Alone-20	CD4 Alone-21
	0.1025	0.0986	0.0954	0.0994	0.1024
	CD4 + Allo-1	CD4 + Allo-2	CD4 + Allo-3	CD4 + Allo-4	CD4 + Allo-5	CD4 + Allo-6	CD4 + Allo-7	CD4 + Allo-8
	0.1099	0.1073	0.1093	0.1112	0.1085	0.0951	0.0905	0.1008
	CD4 + Allo-9	CD4 + Allo-10	CD4 + Allo-11	CD4 + Allo-12	CD4 + Allo-13	CD4 + Allo-14	CD4 + Allo-15	CD4 + Allo-16
	0.1104	3.1844	0.1062	0.1284	0.1025	3.1786	0.0926	3.2146
	CD4 + Allo-17	CD4 + Allo-18	CD4 + Allo-19	CD4 + Allo-20	CD4 + Allo-21
	0.1071	0.1043	0.1108	0.1148	0.1109
	Day 19
	CD4 Alone-1	CD4 Alone-2	CD4 Alone-3	CD4 Alone-4	CD4 Alone -5	CD4 Alone -6	CD4 Alone -7	CD4 Alone-8
	0.1075	3.1957	0.1145	0.786	0.096	0.0983	0.118	3.1384
	CD4 Alone-9	CD4 Alone-10	CD4 Alone-11	CD4 Alone-12	CD4 Alone-13	CD4 Alone-14	CD4 Alone-15	CD4 Alone-16
	0.118	0.1054	0.1356	0.1166	0.1177	0.1132	0.1098	0.1053
	CD4 Alone-17	CD4 Alone-18	CD4 Alone-19	CD4 Alone-20	CD4 Alone-21
	0.1038	0.1041	0.1025	0.109	0.1046
	CD4 + Allo-1	CD4 + Allo-2	CD4 + Allo-3	CD4 + Allo-4	CD4 + Allo-5	CD4 + Allo-6	CD4 + Allo-7	CD4 + Allo-8
	0.1303	0.1215	0.1049	0.1032	0.0995	0.1205	0.1035	0.1011
	CD4 + Allo-9	CD4 + Allo-10	CD4 + Allo-11	CD4 + Allo-12	CD4 + Allo-13	CD4 + Allo-14	CD4 + Allo-15	CD4 + Allo-16
	0.1399	3.2204	0.1128	0.118	0.1169	3.1322	0.1067	3.1725
	CD4 + Allo-17	CD4 + Allo-18	CD4 + Allo-19	CD4 + Allo-20	CD4 + Allo-21
	0.1148	0.1292	0.1193	0.1183	0.1081
